# Supplementary material for: Solid Lipid Nanoparticles Containing Morin: Preparation, Characterization, and Ex Vivo Permeation Studies
Source: Pharmaceutics. 2023 May 28;15(6):1605. doi: 10.3390/pharmaceutics15061605 (PMC10300871; doi:10.3390/pharmaceutics15061605)
Supplement: Supplementary file 1 [file pharmaceutics-15-01605-s001.zip]

Archive with 1 entries (1 files):
- pharmaceutics-2398313-supplementary.pdf
